# Supplementary material for: Mucin gel assembly is controlled by a collective action of non-mucin proteins, disulfide bridges, Ca2+-mediated links, and hydrogen bonding
Source: Sci Rep. 2018 Apr 11;8:5802. doi: 10.1038/s41598-018-24223-3 (PMC5895598; doi:10.1038/s41598-018-24223-3)
Supplement: Supplementary file 2 — Table_S1 [file 41598_2018_24223_MOESM2_ESM.xlsx]

## Sheet: ND-Mucin peptide identification
Table S1 | Identification of protein components in ND-mucin using tandem LC-MS/MS. Secretion locations are denoted as following: B – cytosol blood; M – mucus; D – dietary components; I – intestinal/digestive enzymes.
N	Secretion location	Accession #	Name	Species	Gene Ontology
1	B	sp|P08835|ALBU_PIG	Serum albumin OS=Sus scrofa GN=ALB PE=1 SV=2	PIG	Potential source of blood contamination
2	B	sp|P04264|K2C1_HUMAN	Keratin, type II cytoskeletal 1 OS=Homo sapiens GN=KRT1 PE=1 SV=6	HUMAN	Major protein present in sloughed off mucosal cytosol contents. May have crosslinking function in addition to actin
3	B	sp|P02067|HBB_PIG	Hemoglobin subunit beta OS=Sus scrofa GN=HBB PE=1 SV=3	PIG	Blood component with wide functionality
4	M	sp|Q02817|MUC2_HUMAN	Mucin-2 OS=Homo sapiens GN=MUC2 PE=1 SV=2	HUMAN	Functional component of the mucus layer
5	D	sp|P01070|ITRA_SOYBN	Trypsin inhibitor A OS=Glycine max GN=KTI3 PE=1 SV=2	SOYBN	Dietary component that may be associating with mucus
6	B	sp|P35527|K1C9_HUMAN	Keratin, type I cytoskeletal 9 OS=Homo sapiens GN=KRT9 PE=1 SV=3	HUMAN	Cytosol component
7	B	sp|P09571|TRFE_PIG	Serotransferrin OS=Sus scrofa GN=TF PE=1 SV=2	PIG	Mucosal iron transporter in the intestine
8	M	sp|Q5RDG4|PDIA3_PONAB	Protein disulfide-isomerase A3 OS=Pongo abelii GN=PDIA3 PE=2 SV=1	PONAB	Endoplasmic reticulum protein involved in the folding of glycoproteins,
9	B	sp|P13796|PLSL_HUMAN	Plastin-2 OS=Homo sapiens GN=LCP1 PE=1 SV=6	HUMAN	Keratin binding protein expressed at the mucosal brush border
10	I	sp|P00761|TRYP_PIG	Trypsin OS=Sus scrofa PE=1 SV=1	PIG	Serine protease involved in hydrolysing protein
11	B	sp|P13645|K1C10_HUMAN	Keratin, type I cytoskeletal 10 OS=Homo sapiens GN=KRT10 PE=1 SV=6	HUMAN	As above
12	B	sp|P05786|K2C8_BOVIN	Keratin, type II cytoskeletal 8 OS=Bos taurus GN=KRT8 PE=2 SV=3	BOVIN	As above
13	B	sp|Q09666|AHNK_HUMAN	Neuroblast differentiation-associated protein AHNAK OS=Homo sapiens GN=AHNAK PE=1 SV=2	HUMAN
14	M	sp|P08132|ANXA4_PIG	Annexin A4 OS=Sus scrofa GN=ANXA4 PE=1 SV=2	PIG	Calcium-dependent phospholipid binding protein
15	B	sp|Q95274|TYB4_PIG	Thymosin beta-4 OS=Sus scrofa GN=TMSB4 PE=3 SV=3	PIG	Functions in actin polymerisation
16	I	sp|Q29550|EST1_PIG	Liver carboxylesterase OS=Sus scrofa PE=1 SV=1	PIG	Cytosol protein involved in metabolism
17	B	sp|P00503|AATC_PIG	Aspartate aminotransferase, cytoplasmic OS=Sus scrofa GN=GOT1 PE=1 SV=3	PIG	Amino acid metabolism
18	M	sp|P37109|ISK4_PIG	Serine protease inhibitor Kazal-type 4 OS=Sus scrofa GN=SPINK4 PE=1 SV=1	PIG
19	I	sp|Q9TUB5|CLCA1_PIG	Calcium-activated chloride channel regulator 1 OS=Sus scrofa GN=CLCA1 PE=2 SV=1	PIG	Secretory granule protein
20	B	sp|P80031|GSTP1_PIG	Glutathione S-transferase P OS=Sus scrofa GN=GSTP1 PE=1 SV=2	PIG
21	B	sp|Q6B4U9|PRDX1_MYOLU	Peroxiredoxin-1 OS=Myotis lucifugus GN=PRDX1 PE=1 SV=1	MYOLU
22	B	sp|Q5E956|TPIS_BOVIN	Triosephosphate isomerase OS=Bos taurus GN=TPI1 PE=2 SV=3	BOVIN
23	I	sp|P02632|S100G_PIG	Protein S100-G OS=Sus scrofa GN=S100G PE=1 SV=3	PIG
24	B	sp|P35908|K22E_HUMAN	Keratin, type II cytoskeletal 2 epidermal OS=Homo sapiens GN=KRT2 PE=1 SV=2	HUMAN
25	B	sp|A5D7D1|ACTN4_BOVIN	Alpha-actinin-4 OS=Bos taurus GN=ACTN4 PE=2 SV=1	BOVIN
26	M	sp|P05307|PDIA1_BOVIN	Protein disulfide-isomerase OS=Bos taurus GN=P4HB PE=1 SV=1	BOVIN	Involved in disulphide bond formation
27	B	sp|P02533|K1C14_HUMAN	Keratin, type I cytoskeletal 14 OS=Homo sapiens GN=KRT14 PE=1 SV=4	HUMAN	Present to protect the intestinal brushboarder
28	B	sp|Q29261|VILI_PIG	Villin-1 OS=Sus scrofa GN=VIL1 PE=2 SV=2	PIG
29	B	sp|P19620|ANXA2_PIG	Annexin A2 OS=Sus scrofa GN=ANXA2 PE=1 SV=4	PIG
30	B	sp|Q91Y97|ALDOB_MOUSE	Fructose-bisphosphate aldolase B OS=Mus musculus GN=Aldob PE=1 SV=3	MOUSE	Intracellular fructose metabolism
31	B	sp|Q5R8A4|AL9A1_PONAB	4-trimethylaminobutyraldehyde dehydrogenase OS=Pongo abelii GN=ALDH9A1 PE=2 SV=2	PONAB	Involved in protein metabolism. Altered regulation in trefoil factor 3 knockout mice.
32	B	sp|D4A1J4|BDH2_RAT	3-hydroxybutyrate dehydrogenase type 2 OS=Rattus norvegicus GN=Bdh2 PE=3 SV=2	RAT	Involved in cellular metabolism
33	B	sp|P19130|FRIH_PIG	Ferritin heavy chain OS=Sus scrofa GN=FTH1 PE=1 SV=3	PIG	Intracellular iron storage protein
34	B	sp|Q9QUM9|PSA6_MOUSE	Proteasome subunit alpha type-6 OS=Mus musculus GN=Psma6 PE=1 SV=1	MOUSE
35	B	sp|Q4A3R3|DMBT1_PIG	Deleted in malignant brain tumors 1 protein OS=Sus scrofa GN=DMBT1 PE=2 SV=1	PIG	Ca2+ dependent protein binding, known to be involved in protein binding in saliva, actin polymerisation and exocytosis
36	I	sp|P17630|TCO1_PIG	Transcobalamin-1 OS=Sus scrofa GN=TCN1 PE=1 SV=2	PIG
37	M	sp|P01846|LAC_PIG	Ig lambda chain C region OS=Sus scrofa PE=1 SV=1	PIG	Subunit of antibodies
38	B	sp|Q9U7D0|H4_MASBA	Histone H4 OS=Mastigamoeba balamuthi PE=3 SV=3	MASBA	Nucleus protein
39	B	sp|P15145|AMPN_PIG	Aminopeptidase N OS=Sus scrofa GN=ANPEP PE=1 SV=4	PIG
40	B	sp|Q5R511|GRP75_PONAB	Stress-70 protein, mitochondrial OS=Pongo abelii GN=HSPA9 PE=2 SV=1	PONAB	Endoplasmic reticulum chaperone
41	B	sp|P19133|FRIL_PIG	Ferritin light chain (Fragment) OS=Sus scrofa GN=FTL PE=1 SV=1	PIG
42	M	sp|Q29183|TFF3_PIG	Trefoil factor 3 OS=Sus scrofa GN=TFF3 PE=3 SV=1	PIG	Candidate as cross-linking protein of mucin
43	B	sp|P04178|SODC_PIG	Superoxide dismutase [Cu-Zn] OS=Sus scrofa GN=SOD1 PE=1 SV=2	PIG
44	M	sp|P13667|PDIA4_HUMAN	Protein disulfide-isomerase A4 OS=Homo sapiens GN=PDIA4 PE=1 SV=2	HUMAN
45	M	sp|Q0VCX2|GRP78_BOVIN	78 kDa glucose-regulated protein OS=Bos taurus GN=HSPA5 PE=2 SV=1	BOVIN
46	B	sp|P81282|CSPG2_BOVIN	Versican core protein OS=Bos taurus GN=VCAN PE=1 SV=2	BOVIN
47	I	sp|Q8VNN2|BGAL_ECOLX	Beta-galactosidase OS=Escherichia coli GN=lacZ PE=3 SV=1	ECOLX
48	B	sp|Q08163|CAP1_RAT	Adenylyl cyclase-associated protein 1 OS=Rattus norvegicus GN=Cap1 PE=1 SV=3	RAT
49	B	sp|Q8SPS7|HPT_PIG	Haptoglobin OS=Sus scrofa GN=HP PE=1 SV=1	PIG
50	B	sp|P11708|MDHC_PIG	Malate dehydrogenase, cytoplasmic OS=Sus scrofa GN=MDH1 PE=1 SV=4	PIG
51	B	sp|Q3V0K9|PLSI_MOUSE	Plastin-1 OS=Mus musculus GN=Pls1 PE=2 SV=1	MOUSE
52	B	sp|Q9Y707|ACT2_SUIBO	Actin-2 OS=Suillus bovinus GN=ACT2 PE=2 SV=1	SUIBO
53	B	sp|Q9TSM5|GSTM1_MACFA	Glutathione S-transferase Mu 1 OS=Macaca fascicularis GN=GSTM1 PE=2 SV=3	MACFA
54	B	sp|Q90380|NDK_COLLI	Nucleoside diphosphate kinase OS=Columba livia PE=2 SV=2	COLLI
55	B	sp|Q6PDM2|SRSF1_MOUSE	Serine/arginine-rich splicing factor 1 OS=Mus musculus GN=Srsf1 PE=1 SV=3	MOUSE
56	B	sp|Q66HL2|SRC8_RAT	Src substrate cortactin OS=Rattus norvegicus GN=Cttn PE=1 SV=1	RAT
57	B	sp|Q9UB37|CALM2_BRALA	Calmodulin-2 OS=Branchiostoma lanceolatum GN=CAM2 PE=2 SV=3	BRALA
58	B	sp|P48668|K2C6C_HUMAN	Keratin, type II cytoskeletal 6C OS=Homo sapiens GN=KRT6C PE=1 SV=3	HUMAN
59	B	sp|Q9GKX6|GALM_PIG	Aldose 1-epimerase OS=Sus scrofa GN=GALM PE=2 SV=1	PIG
60	B	sp|P49924|FABPL_PIG	Fatty acid-binding protein, liver OS=Sus scrofa GN=FABP1 PE=2 SV=1	PIG
61	B	sp|P62963|PROF1_RAT	Profilin-1 OS=Rattus norvegicus GN=Pfn1 PE=1 SV=2	RAT
62	B	sp|P35705|PRDX3_BOVIN	Thioredoxin-dependent peroxide reductase, mitochondrial OS=Bos taurus GN=PRDX3 PE=1 SV=2	BOVIN
63	B	sp|Q45KW7|FABPI_PIG	Fatty acid-binding protein, intestinal OS=Sus scrofa GN=FABP2 PE=2 SV=3	PIG
64	M	sp|Q7YRZ7|GRAA_BOVIN	Granzyme A OS=Bos taurus GN=GZMA PE=2 SV=1	BOVIN
65	B	sp|Q5ZKC9|1433Z_CHICK	14-3-3 protein zeta OS=Gallus gallus GN=YWHAZ PE=2 SV=1	CHICK
66	B	sp|Q71U34|HSP7C_SAGOE	Heat shock cognate 71 kDa protein OS=Saguinus oedipus GN=HSPA8 PE=2 SV=1	SAGOE
67	B	sp|P80928|MIF_PIG	Macrophage migration inhibitory factor OS=Sus scrofa GN=MIF PE=1 SV=3	PIG
68	B	sp|Q5NVR2|MDHM_PONAB	Malate dehydrogenase, mitochondrial OS=Pongo abelii GN=MDH2 PE=2 SV=1	PONAB
69	B	sp|O97492|CATA_CANFA	Catalase OS=Canis familiaris GN=CAT PE=1 SV=3	CANFA
70	B	sp|O75369|FLNB_HUMAN	Filamin-B OS=Homo sapiens GN=FLNB PE=1 SV=2	HUMAN
71	B	sp|P50137|TKT_RAT	Transketolase OS=Rattus norvegicus GN=Tkt PE=1 SV=1	RAT
72	I	sp|P07864|LDHC_HUMAN	L-lactate dehydrogenase C chain OS=Homo sapiens GN=LDHC PE=1 SV=4	HUMAN
73	B	sp|P61604|CH10_HUMAN	10 kDa heat shock protein, mitochondrial OS=Homo sapiens GN=HSPE1 PE=1 SV=2	HUMAN
74	B	sp|Q3ZBD7|G6PI_BOVIN	Glucose-6-phosphate isomerase OS=Bos taurus GN=GPI PE=2 SV=4	BOVIN
75	B	sp|Q9Z2U1|PSA5_MOUSE	Proteasome subunit alpha type-5 OS=Mus musculus GN=Psma5 PE=1 SV=1	MOUSE
76	B	sp|Q9WVA4|TAGL2_MOUSE	Transgelin-2 OS=Mus musculus GN=Tagln2 PE=1 SV=4	MOUSE
77	B	sp|Q9XT73|FRIH_TRIVU	Ferritin heavy chain OS=Trichosurus vulpecula GN=FTH1 PE=2 SV=3	TRIVU
78	B	sp|Q63716|PRDX1_RAT	Peroxiredoxin-1 OS=Rattus norvegicus GN=Prdx1 PE=1 SV=1	RAT
79	B	sp|P08779|K1C16_HUMAN	Keratin, type I cytoskeletal 16 OS=Homo sapiens GN=KRT16 PE=1 SV=4	HUMAN
80	B	sp|Q2KJH9|AL9A1_BOVIN	4-trimethylaminobutyraldehyde dehydrogenase OS=Bos taurus GN=ALDH9A1 PE=2 SV=1	BOVIN
81	B	sp|P13647|K2C5_HUMAN	Keratin, type II cytoskeletal 5 OS=Homo sapiens GN=KRT5 PE=1 SV=3	HUMAN
82	B	sp|Q53VB8|FRIL_CANFA	Ferritin light chain OS=Canis familiaris GN=FTL PE=2 SV=3	CANFA
83	B	sp|P07602|SAP_HUMAN	Prosaposin OS=Homo sapiens GN=PSAP PE=1 SV=2	HUMAN
84	B	sp|P03958|ADA_MOUSE	Adenosine deaminase OS=Mus musculus GN=Ada PE=1 SV=3	MOUSE
85	B	sp|Q4R888|HS71L_MACFA	Heat shock 70 kDa protein 1-like OS=Macaca fascicularis GN=HSPA1L PE=2 SV=1	MACFA
86	B	sp|P13696|PEBP1_BOVIN	Phosphatidylethanolamine-binding protein 1 OS=Bos taurus GN=PEBP1 PE=1 SV=2	BOVIN
87	B	sp|Q9Z2U0|PSA7_MOUSE	Proteasome subunit alpha type-7 OS=Mus musculus GN=Psma7 PE=1 SV=1	MOUSE
88	B	sp|Q9R1P1|PSB3_MOUSE	Proteasome subunit beta type-3 OS=Mus musculus GN=Psmb3 PE=1 SV=1	MOUSE
89	B	sp|Q9N0F1|ODO2_PIG	Dihydrolipoyllysine-residue succinyltransferase component of 2-oxoglutarate dehydrogenase complex, mitochondrial OS=Sus scrofa GN=DLST PE=1 SV=1	PIG
90	B	sp|Q9MZS8|CATD_SHEEP	Cathepsin D (Fragment) OS=Ovis aries GN=CTSD PE=1 SV=1	SHEEP
91	B	sp|Q9CZU6|CISY_MOUSE	Citrate synthase, mitochondrial OS=Mus musculus GN=Cs PE=1 SV=1	MOUSE
92	B	sp|Q9BYE9|CDHR2_HUMAN	Cadherin-related family member 2 OS=Homo sapiens GN=CDHR2 PE=1 SV=2	HUMAN
93	B	sp|Q99MZ8|LASP1_RAT	LIM and SH3 domain protein 1 OS=Rattus norvegicus GN=Lasp1 PE=1 SV=1	RAT
94	B	sp|Q99LX0|PARK7_MOUSE	Protein deglycase DJ-1 OS=Mus musculus GN=Park7 PE=1 SV=1	MOUSE
95	B	sp|Q6X9Z5|RLA2_HORSE	60S acidic ribosomal protein P2 OS=Equus caballus GN=RPLP2 PE=3 SV=1	HORSE
96	B	sp|Q64727|VINC_MOUSE	Vinculin OS=Mus musculus GN=Vcl PE=1 SV=4	MOUSE
97	B	sp|Q5ZIQ3|HNRPK_CHICK	Heterogeneous nuclear ribonucleoprotein K OS=Gallus gallus GN=HNRNPK PE=2 SV=1	CHICK
98	B	sp|Q5R4R0|PEBP1_PONAB	Phosphatidylethanolamine-binding protein 1 OS=Pongo abelii GN=PEBP1 PE=2 SV=3	PONAB
99	B	sp|Q5NVN0|KPYM_PONAB	Pyruvate kinase PKM OS=Pongo abelii GN=PKM PE=2 SV=3	PONAB
100	I	sp|Q28034|GLU2B_BOVIN	Glucosidase 2 subunit beta OS=Bos taurus GN=PRKCSH PE=2 SV=1	BOVIN
101	B	sp|Q28009|FUS_BOVIN	RNA-binding protein FUS OS=Bos taurus GN=FUS PE=2 SV=2	BOVIN
102	B	sp|Q08652|RET2_MOUSE	Retinol-binding protein 2 OS=Mus musculus GN=Rbp2 PE=2 SV=2	MOUSE
103	B	sp|P82460|THIO_PIG	Thioredoxin OS=Sus scrofa GN=TXN PE=1 SV=3	PIG
104	B	sp|P56395|CYB5_MOUSE	Cytochrome b5 OS=Mus musculus GN=Cyb5a PE=1 SV=2	MOUSE
105	B	sp|P28064|PSB8_RAT	Proteasome subunit beta type-8 OS=Rattus norvegicus GN=Psmb8 PE=1 SV=3	RAT
106	B	sp|P06310|KV206_HUMAN	Ig kappa chain V-II region RPMI 6410 OS=Homo sapiens PE=4 SV=1	HUMAN
107	M	sp|P01794|HVM25_MOUSE	Ig heavy chain V region HPCG14 OS=Mus musculus PE=1 SV=1	MOUSE
108	B	sp|P00772|CELA1_PIG	Chymotrypsin-like elastase family member 1 OS=Sus scrofa GN=CELA1 PE=1 SV=1	PIG
109	B	sp|P00690|AMYP_PIG	Pancreatic alpha-amylase OS=Sus scrofa GN=AMY2 PE=1 SV=3	PIG
110	B	sp|B0KYV5|LIMA1_PIG	LIM domain and actin-binding protein 1 OS=Sus scrofa GN=LIMA1 PE=2 SV=1	PIG
111	B	sp|Q5R440|CALX_PONAB	Calnexin OS=Pongo abelii GN=CANX PE=2 SV=2	PONAB
112	B	sp|P50828|HEMO_PIG	Hemopexin OS=Sus scrofa GN=HPX PE=1 SV=1	PIG
