# Supplementary material for: Mucin gel assembly is controlled by a collective action of non-mucin proteins, disulfide bridges, Ca2+-mediated links, and hydrogen bonding
Source: Sci Rep. 2018 Apr 11;8:5802. doi: 10.1038/s41598-018-24223-3 (PMC5895598; doi:10.1038/s41598-018-24223-3)
Supplement: Supplementary file 3 — Table_S2 [file 41598_2018_24223_MOESM3_ESM.xlsx]

## Sheet: GH-Mucin peptide identification
Table S2 | Identification of protein components in GH-mucin using tandem LC-MS/MS. Secretion locations are denoted as following: B – cytosol blood; M – mucus; D – dietary components; I – intestinal/digestive enzymes.
N	Secretion location	Accession #	Name	Species	Gene Ontology
1	M	sp|Q02817|MUC2_HUMAN	Mucin-2 OS=Homo sapiens GN=MUC2 PE=1 SV=2	HUMAN	Functional component of the mucus layer
2	B	tr|A0A0M3K7C7|A0A0M3K7C7_ANISI	Histone H4 OS=Anisakis simplex PE=3 SV=1	ANISI	Nucleus protein
3	B	sp|O93400|ACTB_XENLA	Actin, cytoplasmic 1 OS=Xenopus laevis GN=actb PE=2 SV=1	XENLA	Functions in actin polymer
4	B	tr|F1SGG2|F1SGG2_PIG	Uncharacterized protein OS=Sus scrofa GN=KRT8 PE=1 SV=1	PIG	Scaffolding protein
5	B	tr|F1S0J8|F1S0J8_PIG	Uncharacterized protein OS=Sus scrofa GN=KRT19 PE=1 SV=1	PIG
6	B	tr|V9HW31|V9HW31_HUMAN	ATP synthase subunit beta OS=Homo sapiens GN=HEL-S-271 PE=1 SV=1	HUMAN	Metabolism
7	B	tr|W5NY50|W5NY50_SHEEP	ATP synthase subunit alpha OS=Ovis aries GN=ATP5A1 PE=3 SV=1	SHEEP	As above
8	B	tr|W5PTR5|W5PTR5_SHEEP	Uncharacterized protein (Fragment) OS=Ovis aries GN=HSPA5 PE=3 SV=1	SHEEP	Metabolism
9	B	tr|G3HDT6|G3HDT6_CRIGR	Histone H2A type 1 OS=Cricetulus griseus GN=I79_008702 PE=3 SV=1	CRIGR	Nucleus protein
10	B	tr|I3LP41|I3LP41_PIG	Malate dehydrogenase OS=Sus scrofa GN=LOC100622330 PE=3 SV=1	PIG
11	B	sp|P49924|FABPL_PIG	Fatty acid-binding protein, liver OS=Sus scrofa GN=FABP1 PE=2 SV=1	PIG	Transport protein for fatty acids
12	B	tr|F1SRY3|F1SRY3_PIG	Villin-1 OS=Sus scrofa GN=VIL1 PE=1 SV=1	PIG	Actin filament binding
13	B	tr|U3R8H0|U3R8H0_PIG	Aminopeptidase N OS=Sus scrofa GN=APN PE=2 SV=1	PIG
14	B	tr|L8HXY5|L8HXY5_9CETA	Histone H1.5 OS=Bos mutus GN=M91_12990 PE=3 SV=1	9CETA	Nucleus protein
15	B	tr|F1RII7|F1RII7_PIG	Hemoglobin subunit beta OS=Sus scrofa GN=HBB PE=1 SV=1	PIG	Blood component with wide functionality
16	M	tr|F6VSN9|F6VSN9_HORSE	Protein disulfide-isomerase (Fragment) OS=Equus caballus GN=PDIA3 PE=3 SV=1	HORSE	Endoplasmic reticulum protein involved in the folding of glycoproteins
17	B	tr|H6VRG3|H6VRG3_HUMAN	Keratin 1 OS=Homo sapiens GN=KRT1 PE=3 SV=1	HUMAN	Cellular protein
18	M	tr|G9F6X8|G9F6X8_PIG	Protein disulfide-isomerase OS=Sus scrofa PE=2 SV=1	PIG	As above
19	B	tr|F1RUN2|F1RUN2_PIG	Serum albumin OS=Sus scrofa GN=ALB PE=1 SV=1	PIG	Potential source of blood contamination
20	B	tr|V8N9M0|V8N9M0_OPHHA	Heat shock protein HSP 90-alpha (Fragment) OS=Ophiophagus hannah GN=HSP90AA1 PE=3 SV=1	OPHHA
21	B	tr|B0LY44|B0LY44_PIG	Mitochondrial ornithine aminotransferase OS=Sus scrofa PE=2 SV=1	PIG	Metabolism
22	B	sp|P86206|CH60_MESAU	60 kDa heat shock protein, mitochondrial (Fragments) OS=Mesocricetus auratus GN=HSPD1 PE=1 SV=1	MESAU
23	B	tr|U3F6U0|U3F6U0_MICFL	Heterogeneous nuclear ribonucleoprotein C OS=Micrurus fulvius PE=2 SV=1	MICFL	Nucleus protein
24	B	tr|L9L0Z0|L9L0Z0_TUPCH	Fructose-bisphosphate aldolase OS=Tupaia chinensis GN=TREES_T100000316 PE=3 SV=1	TUPCH	Metabolism
25	B	tr|L9KL20|L9KL20_TUPCH	Profilin OS=Tupaia chinensis GN=TREES_T100004051 PE=3 SV=1	TUPCH	Actin-binding protein
26	B	tr|A0A091D9C7|A0A091D9C7_FUKDA	Myosin regulatory light polypeptide 9 OS=Fukomys damarensis GN=H920_11503 PE=4 SV=1	FUKDA	Involved in calcium ion binding and muscle contraction
27	B	tr|F1RR40|F1RR40_PIG	Gastrotropin (Fragment) OS=Sus scrofa GN=FABP6 PE=1 SV=2	PIG
28		tr|G1L4N0|G1L4N0_AILME	Uncharacterized protein OS=Ailuropoda melanoleuca GN=MUC5AC PE=4 SV=1	AILME
29	B	tr|F1RLQ2|F1RLQ2_PIG	Prelamin-A/C OS=Sus scrofa GN=LMNA PE=1 SV=1	PIG
30	B	sp|Q5S3G4|COX5B_PIG	Cytochrome c oxidase subunit 5B, mitochondrial OS=Sus scrofa GN=COX5B PE=2 SV=1	PIG	Metabolism
31	B	tr|F1RXG4|F1RXG4_PIG	Keratin, type I cytoskeletal 20 OS=Sus scrofa GN=KRT20 PE=1 SV=2	PIG	As above
32	B	tr|M3XD39|M3XD39_FELCA	Uncharacterized protein OS=Felis catus GN=CKB PE=3 SV=1	FELCA	Amino acid kinase
33		tr|W5P1G7|W5P1G7_SHEEP	Uncharacterized protein OS=Ovis aries GN=HNRNPF PE=4 SV=1	SHEEP
34		tr|F1RGX4|F1RGX4_PIG	Uncharacterized protein OS=Sus scrofa GN=LOC100737768 PE=1 SV=1	PIG
35		tr|S9W6D5|S9W6D5_9CETA	Uncharacterized protein OS=Camelus ferus GN=CB1_002639014 PE=4 SV=1	9CETA
36	B	tr|F1RIP3|F1RIP3_PIG	Ferritin OS=Sus scrofa GN=FTL PE=1 SV=1	PIG
37	B	tr|Q1W5B8|Q1W5B8_PIG	Triosephosphate isomerase OS=Sus scrofa GN=TPI1 PE=2 SV=1	PIG
38		tr|W5P4E7|W5P4E7_SHEEP	Uncharacterized protein OS=Ovis aries GN=COX6B1 PE=4 SV=1	SHEEP
39	B	tr|W5Q3R0|W5Q3R0_SHEEP	Elongation factor 1-alpha OS=Ovis aries PE=3 SV=1	SHEEP	Ribosome activity
40	B	tr|E1CAJ6|E1CAJ6_PIG	Protein disulfide isomerase P5 OS=Sus scrofa GN=pdi-p5 PE=1 SV=1	PIG	As above
41	B	tr|Q90WA6|Q90WA6_CHICK	Heat shock protein 108 OS=Gallus gallus PE=2 SV=1	CHICK
42	B	tr|S9YM98|S9YM98_9CETA	Aconitate hydratase, mitochondrial-like isoform 2 OS=Camelus ferus GN=CB1_000168028 PE=4 SV=1	9CETA	Metabolism protein
43	I	tr|F1SQR2|F1SQR2_PIG	Protein S100 OS=Sus scrofa GN=S100G PE=1 SV=1	PIG
44	B	tr|F1S0Z3|F1S0Z3_PIG	Microsomal triglyceride transfer protein large subunit OS=Sus scrofa GN=MTTP PE=1 SV=1	PIG	Lipoprotein assembly
45	B	tr|X2D2S5|X2D2S5_URSTH	Heterogeneous nuclear ribonucleoprotein A2/B1 OS=Ursus thibetanus mupinensis GN=B1 PE=2 SV=1	URSTH
46		tr|H3AWU4|H3AWU4_LATCH	Uncharacterized protein OS=Latimeria chalumnae GN=LOC102357450 PE=3 SV=1	LATCH
47		tr|W5P4I9|W5P4I9_SHEEP	Uncharacterized protein OS=Ovis aries GN=HNRNPU PE=4 SV=1	SHEEP
48		tr|F1RKG8|F1RKG8_PIG	Uncharacterized protein OS=Sus scrofa GN=PEBP1 PE=1 SV=1	PIG
49	B	tr|Q27748|Q27748_PARLI	Histone H3 OS=Paracentrotus lividus GN=h3.3 PE=2 SV=1	PARLI	As above
50		tr|W5MSD3|W5MSD3_LEPOC	Uncharacterized protein OS=Lepisosteus oculatus GN=HNRNPH3 PE=4 SV=1	LEPOC
51		tr|F1SRS2|F1SRS2_PIG	Uncharacterized protein OS=Sus scrofa GN=LOC100302368 PE=3 SV=1	PIG
52	M	tr|F1SAD9|F1SAD9_PIG	Protein disulfide-isomerase OS=Sus scrofa GN=PDIA4 PE=1 SV=1	PIG	As above
53		tr|F1RPD4|F1RPD4_PIG	Uncharacterized protein OS=Sus scrofa GN=LOC100620271 PE=1 SV=2	PIG
54	B	tr|F1RYZ0|F1RYZ0_PIG	60S acidic ribosomal protein P2 OS=Sus scrofa GN=RPLP2 PE=1 SV=1	PIG
55	B	sp|P86233|GRP75_MESAU	Stress-70 protein, mitochondrial (Fragments) OS=Mesocricetus auratus GN=HSPA9 PE=1 SV=1	MESAU
56		tr|W8C8I3|W8C8I3_ORNAN	HNRNPKY OS=Ornithorhynchus anatinus GN=HNRNPKY PE=4 SV=1	ORNAN
57	M	tr|I3LBA9|I3LBA9_PIG	Galectin OS=Sus scrofa GN=LGALS2 PE=1 SV=1	PIG	Bind specifically to β-galactoside sugards
58	B	sp|Q2EN81|ATPO_PIG	ATP synthase subunit O, mitochondrial OS=Sus scrofa GN=ATP5O PE=1 SV=1	PIG	As above
59		tr|W5NWV4|W5NWV4_SHEEP	Uncharacterized protein OS=Ovis aries PE=4 SV=1	SHEEP
60		tr|W5QBQ9|W5QBQ9_SHEEP	Uncharacterized protein OS=Ovis aries GN=MYH9 PE=4 SV=1	SHEEP
61		tr|W5PK27|W5PK27_SHEEP	Uncharacterized protein OS=Ovis aries GN=MYL6 PE=4 SV=1	SHEEP
62	B	tr|W5QFV7|W5QFV7_SHEEP	40S ribosomal protein S8 (Fragment) OS=Ovis aries PE=3 SV=1	SHEEP
63		tr|Q3UBK2|Q3UBK2_MOUSE	Putative uncharacterized protein OS=Mus musculus PE=2 SV=1	MOUSE
64	B	tr|J9UNQ3|J9UNQ3_CARAU	Calmodulin (Fragment) OS=Carassius auratus auratus PE=2 SV=1	CARAU	Intercellular Ca2+ binding protein
65	B	tr|A8W348|A8W348_PIG	Fatty acid binding protein 2 OS=Sus scrofa GN=FABP2 PE=1 SV=1	PIG	As above
66		tr|W5PW62|W5PW62_SHEEP	Uncharacterized protein OS=Ovis aries GN=VDAC1 PE=4 SV=1	SHEEP
67	B	tr|H2RW50|H2RW50_TAKRU	Histone H4 OS=Takifugu rubripes GN=HIST1H4F PE=3 SV=1	TAKRU	As above
68	B	tr|F7I5N0|F7I5N0_CALJA	Uncharacterized protein (Fragment) OS=Callithrix jacchus PE=4 SV=1	CALJA
69	B	tr|W5NTS6|W5NTS6_SHEEP	Uncharacterized protein OS=Ovis aries GN=DLST PE=3 SV=1	SHEEP
70	B	tr|W4XNU5|W4XNU5_STRPU	Histone H2A OS=Strongylocentrotus purpuratus GN=Sp-EhH2a_18 PE=3 SV=1	STRPU
71	B	tr|C1BK37|C1BK37_OSMMO	Actin, cytoplasmic 1 OS=Osmerus mordax GN=ACT1 PE=2 SV=1	OSMMO	As above
72		tr|H2ZUX4|H2ZUX4_LATCH	Uncharacterized protein OS=Latimeria chalumnae GN=ACTG1 PE=3 SV=1	LATCH
73	B	tr|G1Q2Z1|G1Q2Z1_MYOLU	Histone H2B OS=Myotis lucifugus PE=3 SV=1	MYOLU	As above
74	B	tr|A3F9F2|A3F9F2_9CNID	Histone H2B (Fragment) OS=Acropora hyacinthus PE=3 SV=1	9CNID	As above
75	B	tr|B9TXN7|B9TXN7_9TREE	Actin (Fragment) OS=Filobasidiella depauperata GN=ACT1 PE=3 SV=1	9TREE	As above
76		tr|L8IJ53|L8IJ53_9CETA	Uncharacterized protein (Fragment) OS=Bos mutus GN=M91_01696 PE=4 SV=1	9CETA
77		tr|W5NZJ3|W5NZJ3_SHEEP	Uncharacterized protein OS=Ovis aries GN=HNRNPH1 PE=4 SV=1	SHEEP
78	B	tr|L5LTL9|L5LTL9_MYODS	Keratin, type II cytoskeletal 8 OS=Myotis davidii GN=MDA_GLEAN10024872 PE=3 SV=1	MYODS	As above
79	B	tr|C3Y8Y7|C3Y8Y7_BRAFL	Histone H2B OS=Branchiostoma floridae GN=BRAFLDRAFT_115479 PE=3 SV=1	BRAFL	As above
80		tr|F1RPD2|F1RPD2_PIG	Uncharacterized protein OS=Sus scrofa GN=LOC100524613 PE=1 SV=2	PIG
81	B	tr|K9KF86|K9KF86_HORSE	ATP synthase subunit gamma (Fragment) OS=Equus caballus PE=2 SV=1	HORSE	As above
82		tr|A0A0N4TPQ9|A0A0N4TPQ9_BRUPA	Uncharacterized protein OS=Brugia pahangi PE=4 SV=1	BRUPA
83	B	tr|X5MPH4|X5MPH4_HUMAN	MHC class I antigen (Fragment) OS=Homo sapiens GN=HLA-A PE=3 SV=1	HUMAN
84	B	tr|W8VSF1|W8VSF1_LACAG	Enolase (Fragment) OS=Lacerta agilis GN=ENO1 PE=2 SV=1	LACAG
85	B	tr|W6NDU7|W6NDU7_HAECO	Ribosomal protein L5 domain containing protein OS=Haemonchus contortus GN=HCOI_00402400 PE=3 SV=1	HAECO
86		tr|W5QBE7|W5QBE7_SHEEP	Uncharacterized protein OS=Ovis aries GN=RPLP1 PE=3 SV=1	SHEEP
87		tr|W5Q1T4|W5Q1T4_SHEEP	Uncharacterized protein OS=Ovis aries GN=HSPE1 PE=3 SV=1	SHEEP
88		tr|W5PWA8|W5PWA8_SHEEP	Uncharacterized protein OS=Ovis aries GN=HSPB1 PE=4 SV=1	SHEEP
89		tr|W5PUH7|W5PUH7_SHEEP	Uncharacterized protein (Fragment) OS=Ovis aries GN=GSTP1 PE=3 SV=1	SHEEP
90		tr|W5NYU9|W5NYU9_SHEEP	Uncharacterized protein OS=Ovis aries GN=MPP1 PE=4 SV=1	SHEEP
91	B	tr|U6DGB9|U6DGB9_NEOVI	Glutamyl aminopeptidase (Fragment) OS=Neovison vison GN=AMPE PE=2 SV=1	NEOVI
92	B	tr|U6CUM1|U6CUM1_NEOVI	Trifunctional enzyme subunit alpha, mitochondrial OS=Neovison vison GN=ECHA PE=2 SV=1	NEOVI	Metabolism
93		tr|R7UM87|R7UM87_CAPTE	Uncharacterized protein OS=Capitella teleta GN=CAPTEDRAFT_174571 PE=4 SV=1	CAPTE
94		tr|H0WM04|H0WM04_OTOGA	Uncharacterized protein OS=Otolemur garnettii GN=MYH14 PE=4 SV=1	OTOGA
95	B	tr|F1SGS9|F1SGS9_PIG	Catalase OS=Sus scrofa GN=CAT PE=1 SV=1	PIG
96	B	tr|F1S6Q7|F1S6Q7_PIG	ATP synthase subunit delta, mitochondrial OS=Sus scrofa GN=ATP5D PE=1 SV=1	PIG	As above
97	B	tr|B8XTR7|B8XTR7_PIG	Granzyme B OS=Sus scrofa GN=gzmB PE=1 SV=1	PIG
98	B	tr|A0A0D7BG87|A0A0D7BG87_9HOMO	Heat shock protein OS=Cylindrobasidium torrendii FP15055 ss-10 GN=CYLTODRAFT_420681 PE=3 SV=1	9HOMO
99	B	tr|Q9GJX2|Q9GJX2_PIG	Diazepam binding inhibitor (Fragment) OS=Sus scrofa GN=DBI PE=2 SV=1	PIG
100	B	tr|A0A0G4IUE7|A0A0G4IUE7_PLABS	Peptidyl-prolyl cis-trans isomerase OS=Plasmodiophora brassicae GN=PBRA_006873 PE=3 SV=1	PLABS
